# Supplementary material for: Caretta – A multiple protein structure alignment and feature extraction suite
Source: Comput Struct Biotechnol J. 2020 Apr 6;18:981–92. doi: 10.1016/j.csbj.2020.03.011 (PMC7186369; doi:10.1016/j.csbj.2020.03.011)
Supplement: Supplementary file 1 [file mmc1.zip]

Archive with 27 entries (27 files):
- elsarticle-harv.bst
- elsarticle-num-names.bst
- elsarticle-num.bst
- elsarticle-template-harv.tex
- elsarticle-template-num-names.tex
- elsarticle-template-num.tex
- manifest.txt
- references.bib
- doc/elsdoc.tex
- doc/pdfwidgets.sty
- doc/rvdtx.sty
- README
- elsarticle.dtx
- elsarticle.ins
- doc/elstest-1p.pdf
- doc/1pseperateaug.pdf
- doc/1psingleauthorgroup.pdf
- doc/elsdoc.pdf
- doc/elstest-1pdoubleblind.pdf
- doc/elstest-3pd.pdf
- doc/elstest-5p.pdf
- doc/makefile
- doc/elstest-3p.pdf
- doc/jfigs.pdf
- images/important_residues.png
- images/plot_gamma.png
- images/important_features.png
