# Supplementary material for: Caretta – A multiple protein structure alignment and feature extraction suite
Source: Comput Struct Biotechnol J. 2020 Apr 6;18:981–92. doi: 10.1016/j.csbj.2020.03.011 (PMC7186369; doi:10.1016/j.csbj.2020.03.011)
Supplement: Supplementary file 1 [file mmc1.zip › elsarticle-template-harv.tex]

%% 
%% Copyright 2007-2019 Elsevier Ltd
%% 
%% This file is part of the 'Elsarticle Bundle'.
%% ---------------------------------------------
%% 
%% It may be distributed under the conditions of the LaTeX Project Public
%% License, either version 1.2 of this license or (at your option) any
%% later version.  The latest version of this license is in
%%    http://www.latex-project.org/lppl.txt
%% and version 1.2 or later is part of all distributions of LaTeX
%% version 1999/12/01 or later.
%% 
%% The list of all files belonging to the 'Elsarticle Bundle' is
%% given in the file `manifest.txt'.
%% 
%% Template article for Elsevier's document class `elsarticle'
%% with harvard style bibliographic references

\documentclass[preprint,12pt]{elsarticle}

%% Use the option review to obtain double line spacing
% \documentclass[authoryear,preprint,review,12pt]{elsarticle}

%% Use the options 1p,twocolumn; 3p; 3p,twocolumn; 5p; or 5p,twocolumn
%% for a journal layout:
%% \documentclass[final,1p,times,authoryear]{elsarticle}
%% \documentclass[final,1p,times,twocolumn,authoryear]{elsarticle}
%% \documentclass[final,3p,times,authoryear]{elsarticle}
%% \documentclass[final,3p,times,twocolumn,authoryear]{elsarticle}
%% \documentclass[final,5p,times,authoryear]{elsarticle}
%% \documentclass[final,5p,times,twocolumn,authoryear]{elsarticle}

%% For including figures, graphicx.sty has been loaded in
%% elsarticle.cls. If you prefer to use the old commands
%% please give \usepackage{epsfig}

%% The amssymb package provides various useful mathematical symbols
\usepackage{amssymb}
\usepackage{siunitx} 
\usepackage{amsmath} % or simply amstext
\usepackage[margin=2.5cm]{geometry}% by courtesy of Mico
\usepackage[plain]{fancyref}
\usepackage{hyperref}
\newcommand{\beginsupplement}{%
        \setcounter{table}{0}
        \renewcommand{\thetable}{S\arabic{table}}%
        \setcounter{figure}{0}
        \renewcommand{\thefigure}{S\arabic{figure}}%
     }
\usepackage[ruled,vlined]{algorithm2e}

%% The amsthm package provides extended theorem environments
%% \usepackage{amsthm}

%% The lineno packages adds line numbers. Start line numbering with
%% \begin{linenumbers}, end it with \end{linenumbers}. Or switch it on
%% for the whole article with \linenumbers.
%% \usepackage{lineno}

\journal{Computational and Structural Biotechnology Journal}

\begin{document}

\begin{frontmatter}

%% Title, authors and addresses

%% use the tnoteref command within \title for footnotes;
%% use the tnotetext command for theassociated footnote;
%% use the fnref command within \author or \address for footnotes;
%% use the fntext command for theassociated footnote;
%% use the corref command within \author for corresponding author footnotes;
%% use the cortext command for theassociated footnote;
%% use the ead command for the email address,
%% and the form \ead[url] for the home page:
%% \title{Title\tnoteref{label1}}
%% \tnotetext[label1]{}
%% \author{Name\corref{cor1}\fnref{label2}}
%% \ead{email address}
%% \ead[url]{home page}
%% \fntext[label2]{}
%% \cortext[cor1]{}
%% \address{Address\fnref{label3}}
%% \fntext[label3]{}

% \title{Caretta - A Multiple Protein Structure Alignment and Feature Extraction Suite}
\title{%
  Caretta - A Multiple Protein Structure Alignment and Feature Extraction Suite \\
  \large Supplementary Information}
%% use optional labels to link authors explicitly to addresses:
%% \author[label1,label2]{}
%% \address[label1]{}
%% \address[label2]{}
\author[label1]{Mehmet Akdel\fnref{label3}}
\address[label1]{Bioinformatics Group, Department of Plant Sciences, Wageningen University and Research}

\ead{mehmet.akdel@wur.nl}

\author[label1]{Janani Durairaj\fnref{label3}}

\ead{janani.durairaj@wur.nl}

\fntext[label3]{These authors contributed equally to this work.}


\author[label1]{Dick de Ridder}
\ead{dick.deridder@wur.nl}

\author[label1,label6]{Aalt DJ van Dijk\corref{cor1}}
\address[label6]{Mathematical and Statistical Models - Biometris, Department of Plant Sciences, Wageningen University and Research}
\ead{aaltjan.vandijk@wur.nl}
\cortext[cor1]{Corresponding author}
\end{frontmatter}
\beginsupplement
\newpage
\section{Pseudocode}
This section contains pseudocode for Caretta's alignment algorithm. Naming conventions are as follows:
\begin{enumerate}
    \item $c$ - three-dimensional coordinates of $\alpha$-carbon atoms for a protein
    \item $sec$ - secondary structure codes (as given in Table \ref{tab:dssp}) for each residue in a protein
    \item $aln$ - a set of indices and gaps representing an alignment for a protein with respect to another (set of) protein(s).
    \item $pos$ - the indices of an alignment $aln$ which are not gaps.
    \item $con$ - an array representing the consensus row of a protein
    \item $sup\_c$ - coordinates $c$ superposed according to another set of coordinates.
    \item $protein$ - A protein is represented by its coordinates $c$ and its secondary structure $sec$. Depending on the function, it can also be associated with a consensus row $con$, an alignment $aln$, a set of aligned indices $pos$, and/or coordinates superposed to another (set of) protein(s) $sup\_c$
\end{enumerate}

A short description of each function used in the pseudocode is given below:
\begin{itemize}
    \item $KabschSuperpose(c_A, c_B, pos_A, pos_B) \longrightarrow (sup\_c_A, sup\_c_B)$ - performs superposition of the $pos_A$ positions of $c_A$ coordinates onto the $pos_B$ positions of $c_B$ coordinates, using the Kabsch algorithm. It then returns these superposed coordinates as $sup\_c_A$ and $sup\_c_B$.
    \item $CarettaScore(sup\_c_A, sup\_c_B) \longrightarrow score$ - Measures the similarity score between two sets of superposed coordinates according to Equation 3 in the main text.
    \item $MakeScoreMatrix(c_A, c_B) \longrightarrow score\_matrix$ - Makes a matrix by finding the $CarettaScore$ for each pair of coordinates in $c_A$ and $c_B$
    \item $DPAlign(score\_matrix, \sigma, \epsilon) \longrightarrow  (aln\_score, aln_A, aln_B)$- a generic affine gap cost dynamic programming alignment function which takes a score matrix, gap open, and gap extension penalties as input and returns an alignment score $aln\_score$, and the alignments of the first protein $aln_A$ and the second protein $aln_B$.
    \item $NeighborJoining(score\_matrix) \longrightarrow tree$ - Uses thw neighbor joining algorithm with a maximum linkage scheme to compute a guide tree for the progression of multiple alignment.
\end{itemize}

 \begin{algorithm}
 \DontPrintSemicolon
  \SetKwFunction{SignalSuperpose}{SignalSuperpose}\SetKwFunction{SecondarySuperpose}{SecondarySuperpose}\SetKwFunction{KabschSuperpose}{KabschSuperpose}\SetKwFunction{MakeScoreMatrix}{MakeScoreMatrix}\SetKwFunction{DPAlign}{DPAlign}\SetKwInOut{Input}{Input}\SetKwInOut{Description}{Description}\SetKwInOut{Parameters}{Parameters}\SetKwInOut{Output}{Output}
     \Input{$protein_A$, $con_A$, $protein_B$, $con_B$}
     \Parameters{$\sigma$, $\epsilon$}
     \Output{$aln\_score$, $aln_A$, $aln_B$}
     \Description{Performs pairwise alignment of two proteins (with associated consensus rows $con_A$ and $con_B$). Returns an alignment score $aln\_score$, and the alignments of the first protein $aln_A$ and the second protein $aln_B$. Uses the functions $SecondarySuperpose$ and $SignalSuperpose$ to make an initial superposition.}
    \Begin{
        $score\_signal$, $pos\_signal_A$, $pos\_signal_B$ $\leftarrow$ \SignalSuperpose{c_A, c_B}\; \\
        score\_sec, pos\_sec_A, pos\_sec_B $\leftarrow$ \SecondarySuperpose{c_A, c_B, sec_A, sec_B}\; \\
        \eIf{score\_signal $>$ score\_sec}{
          pos_A, pos_B $\leftarrow$ pos\_signal_A, pos\_signal_B\;\\}{
          pos_A, pos_B $\leftarrow$ pos\_sec_A, pos\_sec_B\;\\
        }
        sup\_c_A, sup\_c_B $\leftarrow$ \KabschSuperpose{c_A, c_B, pos_A, pos_B}\; \\
        score\_matrix $\leftarrow$ \MakeScoreMatrix{sup\_c_A::con_A, sup\_c_B::con_B}\; \\
        aln\_score, aln_A, aln_B $\leftarrow$ \DPAlign{score\_matrix, $\sigma$, $\epsilon$}\;
    }
    \caption{PairwiseAlignment}
    \end{algorithm}

\begin{algorithm}
\DontPrintSemicolon
\SetKwFunction{KabschSuperpose}{KabschSuperpose}
\SetKwFunction{CarettaScore}{CarettaScore}
\SetKwFunction{MakeScoreMatrix}{MakeScoreMatrix}
\SetKwFunction{Length}{Length}
\SetKwInOut{Input}{Input}
\SetKwInOut{Parameters}{Parameters}
\SetKwInOut{Output}{Output}
\Input{$c_A$, $c_B$, $sec_A$, $sec_B$}
\Parameters{$\sigma$_S, $\epsilon$_S}
\Output{score of superposition ($score\_sec$), aligned positions of first protein ($pos\_sec_A$) and second protein ($pos\_sec_B$)}
\Begin{
    $score\_matrix$ $\leftarrow$ Array[\Length{$sec_A$}, \Length{$sec_B$}]\;\\
    \For{i $\in$ (1, \Length{sec_A}}{
        \For{j $\in$ (1, \Length{sec_B}}{
            \eIf{$sec_A[i] \eq sec_B[i]$}{
                \If{$sec_A[i] \neq gap$}{
                    score\_matrix[i, j] $\leftarrow$ 1\; \\
                }
            }{
                score\_matrix[i, j] $\leftarrow$ -1\; \\
            }
        }
    }
    $aln\_score$, $aln_A$, $aln_B$ $\leftarrow$ \DPAlign{$score\_matrix$, $\sigma_S$, $\epsilon_S$}\; \\
    $pos\_sec_A$ $\leftarrow$ $a \in aln_A \land a \neq gap$\;\\
    $pos\_sec_B$ $\leftarrow$ $b \in aln_B \land b \neq gap$\;\\
    $sup\_c_A$, $sup\_c_B$ $\leftarrow$ \KabschSuperpose{$c_A$, $c_B$, $pos\_sec_A$, $pos\_sec_B$}\; \\
    $score\_sec$ $\leftarrow$ \CarettaScore{$sup\_c_A$, $sup\_c_B$}\; \\    
}
\caption{SecondarySuperpose}
\end{algorithm}


\begin{algorithm}
\DontPrintSemicolon
\SetKwFunction{KabschSuperpose}{KabschSuperpose}
\SetKwFunction{CarettaScore}{CarettaScore}
\SetKwFunction{MakeScoreMatrix}{MakeScoreMatrix}
\SetKwFunction{Length}{Length}
\SetKwInOut{Input}{Input}
\SetKwInOut{Parameters}{Parameters}
\SetKwInOut{Output}{Output}
\Input{$c_A$, $c_B$}
\Parameters{$\sigma$_P, $\epsilon$_P}
\Output{score of superposition ($score\_signal$), aligned positions of first protein ($pos\_signal_A$) and second protein ($pos\_signal_B$)}
\Begin{
    $size \leftarrow 30$\; \\
    $signal_A$ = Array[\Length{$c_A$} - size, size]\;\\
    $signal_B$ = Array[\Length{$c_B$} - size, size]\;\\
    \For{i $\in$ (1, \Length{c_A} - size)}{
        \For{j $\in$ (1, size)} {
            $signal_A[i+j-1] \leftarrow \sqrt{\left(c_A[i + j -1] - c_A[i]\right)^2}$\; \\
        }
    }
    \For{i $\in$ (1, \Length{c_B} - size)}{
        \For{j $\in$ (1, size)} {
            $signal_B[i+j-1] \leftarrow \sqrt{\left(c_B[i + j -1] - c_B[i]\right)^2}$\; \\
        }
    }
    $score\_matrix$ $\leftarrow$ \MakeScoreMatrix{$signal_A$, $signal_B$}\; \\
    $aln\_score$, $aln_A$, $aln_B$ $\leftarrow$ \DPAlign{$score\_matrix$, $\sigma_P$, $\epsilon_P$}\; \\
    $pos\_signal_A$ $\leftarrow$ $a \in aln_A \land a \neq gap$\;\\
    $pos\_signal_B$ $\leftarrow$ $b \in aln_B \land b \neq gap$\;\\
    $sup\_c_A$, $sup\_c_B$ $\leftarrow$ \KabschSuperpose{$c_A$, $c_B$, $pos\_signal_A$, $pos\_signal_B$}\; \\
    $score\_signal$ $\leftarrow$ \CarettaScore{$sup\_c_A$, $sup\_c_B$}\; \\
    
}
\caption{SignalSuperpose}
\end{algorithm}

\begin{algorithm}
\DontPrintSemicolon
\SetKwFunction{PairwiseAlignment}{PairwiseAlignment}\SetKwFunction{Length}{Length}\SetKwFunction{MakeIntermediateNode}{MakeIntermediateNode}\SetKwFunction{NeighborJoining}{NeighborJoining}\SetKwInOut{Input}{Input}\SetKwInOut{Description}{Description}\SetKwInOut{Parameters}{Parameters}\SetKwInOut{Output}{Output}
\Input{protein_i, $\all i \in (1, N)$}
\Parameters{$cw$, $\sigma$, $\epsilon$}
\Output{$aln$, $protein$}
\Description{Aligns all input proteins using the $PairwiseAlignment$ and $MakeIntermediateNode$ functions. The final alignment $aln$ contains the alignments of all input proteins, while $protein$ contains the mean coordinates of all the input proteins superposed.}
\Begin{
    \For{$i \in (1,N)$}{
        $con_i$ = $Array$[\Length{$protein_i$}]\; \\
        \For{$j$ $\in$ ($1$, \Length{$protein_i$})}{
            $con_i[j] = cw$\; \\
        }
    } \\
    $score\_matrix = Array[N, N]$\; \\
    \For{$i \in (1,N)$}{
        \For{$j \in (1,N)$}{
            $score\_matrix[i, j]$ = \PairwiseAlignment{$protein_i$, $con_i$, $protein_j$, $con_j$}$.aln\_score$\;\\
        }
    }
    $tree$ $\leftarrow$ \NeighborJoining{$score\_matrix$}\; \\
    \For{$i \in (1, \Length{tree}-1)$}{
        $A$, $B$ $\leftarrow$ $tree[i]$\; \\
        $protein_{AB}$, $con_{AB}$, $aln_{AB}$ $\leftarrow$ \MakeIntermediateNode{$protein_A$, $con_A$, $aln_A$, $protein_B$, $con_B$, $aln_B$}\; \\
    }
    $A$, $B$ $\leftarrow$ $tree[\Length{tree}]$\; \\
    $protein$, $con$, $aln$ $\leftarrow$ \MakeIntermediateNode{$protein_A$, $con_A$, $aln_A$, $protein_B$, $con_B$, $aln_B$}\; \\
}
\caption{MultipleAlignment}
\end{algorithm}

\begin{algorithm}
\DontPrintSemicolon
\SetKwFunction{PairwiseAlignment}{PairwiseAlignment}\SetKwFunction{Combine}{Combine}\SetKwFunction{Length}{Length}\SetKwInOut{Input}{Input}\SetKwInOut{Description}{Description}\SetKwInOut{Parameters}{Parameters}\SetKwInOut{Output}{Output}
\Input{$protein_A$, $con_A$, $aln_A$, $protein_B$, $con_B$, $aln_B$}
\Parameters{$\sigma$, $\epsilon$}
\Output{$protein_{AB}$, $con_{AB}$, $aln_{AB}$}
\Description{Combines two input proteins into an intermediate protein. The $Combine$ function below behaves differently on different inputs. For combining coordinates, $Combine(c_A, c_B)$ simply takes the mean of the coordinates in $protein_A$ and $protein_B$, after aligning them according to $aln_A$ and $aln_B$. Combining secondary structures ($Combine(sec_A, sec_B)$) involves taking the non-gap secondary structure value from the two proteins after alignment. And finally, combining alignments ($Combine(aln_A, aln_B)$) makes a list of both alignments.}
\Begin{
    $con_A$ $\leftarrow$ $con_A$ $\times$ \Length{$aln_B$} / 2\;\\
    $con_B$ $\leftarrow$ $con_B$ $\times$ \Length{$aln_A$} / 2\;\\
    $aln\_score$, $aln_A$, $aln_B$ = \PairwiseAlignment{$protein_A$, $con_A$ $protein_B$, $con_B$, $\sigma$, $\epsilon$}\; \\
    $con_A$ $\leftarrow$ $con_A$ $\times$ 2 / \Length{$aln_B$}\;\\
    $con_B$ $\leftarrow$ $con_B$ $\times$ 2 / \Length{$aln_A$}\;\\
    $aln_{AB}$ $\leftarrow$ \Combine{$aln_A$, $aln_B$}\; \\
    $c_{AB}$ $\leftarrow$ \Combine{$c_A$, $c_B$}\; \\
    $sec_{AB}$ $\leftarrow$ \Combine{$sec_A$, $sec_B$}\; \\
    $con_{AB}$ = $Array$[\Length{$aln_{AB}$}]\; \\
    \For{i \in (1, \Length{$aln_{AB}$}}{
        $con_{AB}[i] \leftarrow 0$\; \\
        \If{$aln_{A}[i] \neq gap$}{
            $con_{AB}[i] \mathrel{{+}{=}} con_{A}[i] $
        }
        \If{$aln_{B}[i] \neq gap$}{
            $con_{AB}[i] \mathrel{{+}{=}} con_{B}[i] $
        }
    }
}
\caption{MakeIntermediateNode}
\label{algo:make_intermediate_node}
\end{algorithm}


\section{Figures and Tables}
\begin{table}
\begin{center}
\begin{tabular}{ |l|l| } 
\hline
Code & Secondary structure \\
\hline
H &	$\alpha$-helix (4-12) \\
B &	Isolated $\beta$-bridge residue \\
E &	Strand \\
G &	3-10 helix \\
I &	$\pi$-helix \\
T &	Turn \\
S &	Bend \\
- &	Unknown \\
\hline
\end{tabular}
\caption{DSSP secondary structure codes}
\label{tab:dssp}
\end{center}
\end{table}

\begin{figure}[htbp]
\centering
\includegraphics[width=1.0\textwidth]{images/plot_gamma.png}
\caption{Caretta score as a function of atomic distance. The green line represents the choice of $\gamma$ used by Caretta.}
\label{fig:plot_gamma}
\end{figure}

\begin{figure}[htbp]
\centering
\includegraphics[width=1.0\textwidth]{images/important_residues.png}
\caption{Residue importance scores across cross-validation splits for the gap-less residue positions in Caretta's multiple structure alignment of cyclin-dependent kinases. These are used for the task of predicting the state of CDKs (active/inactive) using logistic regression.}
\label{fig:important residues}
\end{figure}

\begin{figure}[htbp]
\centering
\includegraphics[width=1.0\textwidth]{images/important_features.png}
\caption{Principal component analysis of the features of the top 15 most predictive residues. Red labels represent inactive and blue labels represent active structures.}
\label{fig:important features}
\end{figure}


% \begin{figure}[htbp]
% 	\centering
% 		\includegraphics[width=1.0\textwidth]{images/tree_nc.png}
% 		\rule{35em}{0.5pt}
% 	\caption{Phylogenetic tree of concatenated N-terminal and C-terminal sub-sequences for characterized plant STSs, coloured according to the major product's initial carbocation. Gymnosperm enzymes are indicated separately.}
% 	\label{fig:tree_nc}
% \end{figure}


% \begin{figure}[htbp]
% 	\centering
% 		\includegraphics[width=1.0\textwidth]{images/mds_substrate.png}
% 		\rule{35em}{0.5pt}
% 	\caption{MDS plot of terpene synthase C-terminal domain sub-sequences with coloring based on substrate. Unknown proteins which are likely to be terpene synthases are shown in gray. Sequences which are similar to each other are closer together in the plot.}
% 	\label{fig:mds_substrate}
% \end{figure}

\end{document}

%% else use the following coding to input the bibitems directly in the
%% TeX file.

% \begin{thebibliography}{00}

% %% \bibitem[Author(year)]{label}
% %% Text of bibliographic item

% \bibitem[ ()]{}

% \end{thebibliography}
\end{document}

\endinput
%%
%% End of file `elsarticle-template-harv.tex'.
