# Supplementary material for: Caretta – A multiple protein structure alignment and feature extraction suite
Source: Comput Struct Biotechnol J. 2020 Apr 6;18:981–92. doi: 10.1016/j.csbj.2020.03.011 (PMC7186369; doi:10.1016/j.csbj.2020.03.011)
Supplement: Supplementary file 1 [file mmc1.zip › elsarticle-template-num.tex]

%% 
%% Copyright 2007-2019 Elsevier Ltd
%% 
%% This file is part of the 'Elsarticle Bundle'.
%% ---------------------------------------------
%% 
%% It may be distributed under the conditions of the LaTeX Project Public
%% License, either version 1.2 of this license or (at your option) any
%% later version.  The latest version of this license is in
%%    http://www.latex-project.org/lppl.txt
%% and version 1.2 or later is part of all distributions of LaTeX
%% version 1999/12/01 or later.
%% 
%% The list of all files belonging to the 'Elsarticle Bundle' is
%% given in the file `manifest.txt'.
%% 

%% Template article for Elsevier's document class `elsarticle'
%% with numbered style bibliographic references
%% SP 2008/03/01
%%
%% 
%%
%% $Id: elsarticle-template-num.tex 168 2019-02-25 07:15:41Z apu.v $
%%
%%
\documentclass[preprint]{elsarticle}

%% Use the option review to obtain double line spacing
%% \documentclass[authoryear,preprint,review,12pt]{elsarticle}

%% Use the options 1p,twocolumn; 3p; 3p,twocolumn; 5p; or 5p,twocolumn
%% for a journal layout:
%% \documentclass[final,1p,times]{elsarticle}
%% \documentclass[final,1p,times,twocolumn]{elsarticle}
%% \documentclass[final,3p,times]{elsarticle}
%% \documentclass[final,3p,times,twocolumn]{elsarticle}
%% \documentclass[final,5p,times]{elsarticle}
%% \documentclass[final,5p,times,twocolumn]{elsarticle}

%% For including figures, graphicx.sty has been loaded in
%% elsarticle.cls. If you prefer to use the old commands
%% please give \usepackage{epsfig}

%% The amssymb package provides various useful mathematical symbols
\usepackage{amssymb}
%% The amsthm package provides extended theorem environments
%% \usepackage{amsthm}

%% The lineno packages adds line numbers. Start line numbering with
%% \begin{linenumbers}, end it with \end{linenumbers}. Or switch it on
%% for the whole article with \linenumbers.
%% \usepackage{lineno}

\journal{Nuclear Physics B}

\begin{document}

\begin{frontmatter}

%% Title, authors and addresses

%% use the tnoteref command within \title for footnotes;
%% use the tnotetext command for theassociated footnote;
%% use the fnref command within \author or \address for footnotes;
%% use the fntext command for theassociated footnote;
%% use the corref command within \author for corresponding author footnotes;
%% use the cortext command for theassociated footnote;
%% use the ead command for the email address,
%% and the form \ead[url] for the home page:
%% \title{Title\tnoteref{label1}}
%% \tnotetext[label1]{}
%% \author{Name\corref{cor1}\fnref{label2}}
%% \ead{email address}
%% \ead[url]{home page}
%% \fntext[label2]{}
%% \cortext[cor1]{}
%% \address{Address\fnref{label3}}
%% \fntext[label3]{}

\title{}

%% use optional labels to link authors explicitly to addresses:
%% \author[label1,label2]{}
%% \address[label1]{}
%% \address[label2]{}

\author{}

\address{}

\begin{abstract}
%% Text of abstract

\end{abstract}

%%Graphical abstract
\begin{graphicalabstract}
%\includegraphics{grabs}
\end{graphicalabstract}

%%Research highlights
\begin{highlights}
\item Research highlight 1
\item Research highlight 2
\end{highlights}

\begin{keyword}
%% keywords here, in the form: keyword \sep keyword

%% PACS codes here, in the form: \PACS code \sep code

%% MSC codes here, in the form: \MSC code \sep code
%% or \MSC[2008] code \sep code (2000 is the default)

\end{keyword}

\end{frontmatter}

%% \linenumbers

%% main text
\section{}
\label{}

%% The Appendices part is started with the command \appendix;
%% appendix sections are then done as normal sections
%% \appendix

%% \section{}
%% \label{}

%% If you have bibdatabase file and want bibtex to generate the
%% bibitems, please use
%%
%%  \bibliographystyle{elsarticle-num} 
%%  \bibliography{<your bibdatabase>}

%% else use the following coding to input the bibitems directly in the
%% TeX file.

\begin{thebibliography}{00}

%% \bibitem{label}
%% Text of bibliographic item

\bibitem{}

\end{thebibliography}
\end{document}
\endinput
%%
%% End of file `elsarticle-template-num.tex'.
