# Supplementary material for: Caretta – A multiple protein structure alignment and feature extraction suite
Source: Comput Struct Biotechnol J. 2020 Apr 6;18:981–92. doi: 10.1016/j.csbj.2020.03.011 (PMC7186369; doi:10.1016/j.csbj.2020.03.011)
Supplement: Supplementary file 1 [file mmc1.zip › references.bib]

@inproceedings{kour2014real,
  title={Real-time segmentation of on-line handwritten {Arabic} script},
  author={Kour, George and Saabne, Raid},
  booktitle={{Frontiers in Handwriting Recognition (ICFHR), 2014 14th International Conference}},
  pages={417--422},
  year={2014},
  organization={IEEE}
}

@inproceedings{kour2014fast,
  title={Fast classification of handwritten on-line {Arabic} characters},
  author={Kour, George and Saabne, Raid},
  booktitle={Soft Computing and Pattern Recognition (SoCPaR), 2014 6th International Conference of},
  pages={312--318},
  year={2014},
  organization={IEEE}
}

@article{needleman1970general,
  title={A general method applicable to the search for similarities in the amino acid sequence of two proteins},
  author={Needleman, Saul B and Wunsch, Christian D},
  journal={Journal of {Molecular Biology}},
  volume={48},
  number={3},
  pages={443--453},
  year={1970},
  publisher={Elsevier}
}


@article{hadash2018estimate,
  title={Estimate and Replace: A Novel Approach to Integrating Deep Neural Networks with Existing Applications},
  author={Hadash, Guy and Kermany, Einat and Carmeli, Boaz and Lavi, Ofer and Kour, George and Jacovi, Alon},
  journal={arXiv preprint arXiv:1804.09028},
  year={2018}
}

@article{hogeweg,
  title={The alignment of sets of sequences and the construction of phyletic trees: an integrated method},
  author={Hogeweg, Paulien and Hesper, Ben},
  journal={Journal of Molecular Evolution},
  volume={20},
  number={2},
  pages={175--186},
  year={1984},
  publisher={Springer}
}


@article{homstrad,
  title={{HOMSTRAD}: a database of protein structure alignments for homologous families},
  author={Mizuguchi, Kenji and Deane, Charlotte M and Blundell, Tom L and Overington, John P},
  journal={Protein Science},
  volume={7},
  number={11},
  pages={2469--2471},
  year={1998},
  publisher={Wiley Online Library}
}
@article{mtm,
  title={{mTM}-align: an algorithm for fast and accurate multiple protein structure alignment},
  author={Dong, Runze and Peng, Zhenling and Zhang, Yang and Yang, Jianyi},
  journal={Bioinformatics},
  volume={34},
  number={10},
  pages={1719--1725},
  year={2017},
  publisher={Oxford University Press}
}

@article{matt,
  title={Matt: local flexibility aids protein multiple structure alignment},
  author={Menke, Matthew and Berger, Bonnie and Cowen, Lenore},
  journal={PLoS Computational Biology},
  volume={4},
  number={1},
  pages={e10},
  year={2008},
  publisher={Public Library of Science}
}

@article{dssp,
  title={A series of {PDB}-related databanks for everyday needs},
  author={Touw, Wouter G and Baakman, Coos and Black, Jon and te Beek, Tim AH and Krieger, Elmar and Joosten, Robbie P and Vriend, Gert},
  journal={Nucleic Acids Research},
  volume={43},
  number={D1},
  pages={D364--D368},
  year={2014},
  publisher={Oxford University Press}
}

@article{prody,
  title={{ProDy}: protein dynamics inferred from theory and experiments},
  author={Bakan, Ahmet and Meireles, Lidio M and Bahar, Ivet},
  journal={Bioinformatics},
  volume={27},
  number={11},
  pages={1575--1577},
  year={2011},
  publisher={Oxford University Press}
}

@article{10.1093/bioinformatics/btz236,
    author = {Carpentier, Mathilde and Chomilier, Jacques},
    title = "{Protein multiple alignments: sequence-based versus structure-based programs}",
    journal = {Bioinformatics},
    year = {2019},
    month = {04},
    issn = {1367-4803},
    doi = {10.1093/bioinformatics/btz236},
    % url = {https://doi.org/10.1093/bioinformatics/btz236},
    % note = {btz236}
    % eprint = {http://oup.prod.sis.lan/bioinformatics/advance-article-pdf/doi/10.1093/bioinformatics/btz236/28755908/btz236.pdf},
}

@article{endicott2013structural,
  title={Structural characterization of the cyclin-dependent protein kinase family.},
  author={Endicott, Jane A and Noble, Martin EM},
  journal={Biochemical {S}ociety transactions},
  volume={41},
  number={4},
  year={2013},
  publisher={Citeseer}
}
@article{redfern2008exploring,
  title={Exploring the structure and function paradigm},
  author={Redfern, Oliver C and Dessailly, Benoit and Orengo, Christine A},
  journal={Current opinion in structural biology},
  volume={18},
  number={3},
  pages={394--402},
  year={2008},
  publisher={Elsevier}
}


@article{ferraro2006novel,
  title={A novel structure-based encoding for machine-learning applied to the inference of {SH3} domain specificity},
  author={Ferraro, Enrico and Via, Allegra and Ausiello, Gabriele and Helmer-Citterich, Manuela},
  journal={Bioinformatics},
  volume={22},
  number={19},
  pages={2333--2339},
  year={2006},
  publisher={Oxford University Press}
}

@article{kabsch1976solution,
  title={A solution for the best rotation to relate two sets of vectors},
  author={Kabsch, Wolfgang},
  journal={Acta Crystallographica Section A: Crystal Physics, Diffraction, Theoretical and General Crystallography},
  volume={32},
  number={5},
  pages={922--923},
  year={1976},
  publisher={International Union of Crystallography}
}

@article{berliner2014combining,
  title={Combining structural modeling with ensemble machine learning to accurately predict protein fold stability and binding affinity effects upon mutation},
  author={Berliner, Niklas and Teyra, Joan and {\c{C}}olak, Recep and Lopez, Sebastian Garcia and Kim, Philip M},
  journal={PloS ONE},
  volume={9},
  number={9},
  pages={e107353},
  year={2014},
  publisher={Public Library of Science}
}


@article{dtw,
  title={Speech discrimination by dynamic programming},
  author={Vintsyuk, Taras K},
  journal={Cybernetics and Systems Analysis},
  volume={4},
  number={1},
  pages={52--57},
  year={1968},
  publisher={Springer}
}
@article{sabmark,
  title={SABmark—a benchmark for sequence alignment that covers the entire known fold space},
  author={Van Walle, Ivo and Lasters, Ignace and Wyns, Lode},
  journal={Bioinformatics},
  volume={21},
  number={7},
  pages={1267--1268},
  year={2004},
  publisher={Oxford University Press}
}

@online{mtmbench,
  author = {Dong, Runze and Peng, Zhenling and Zhang, Yang and Yang, Jianyi},
  title = {{mTM-align} Benchmark results},
  year = 2017,
  url = {http://yanglab.nankai.edu.cn/mTM-align/benchmark/},
  urldate = {2019-09-25}
}

@online{mattbench,
  author = {Menke, Matthew and Berger, Bonnie and Cowen, Lenore},
  title = {{Matt} Benchmark results},
  year = 2017,
  url = {http://cb.csail.mit.edu/cb/matt/homstrad/},
  urldate = {2019-09-25}
}

@article{pdb2pqr,
  title={PDB2PQR: an automated pipeline for the setup of Poisson--Boltzmann electrostatics calculations},
  author={Dolinsky, Todd J and Nielsen, Jens E and McCammon, J Andrew and Baker, Nathan A},
  journal={Nucleic acids research},
  volume={32},
  number={suppl\_2},
  pages={W665--W667},
  year={2004},
  publisher={Oxford University Press}
}

@article{neighbor_joining,
    author = {Saitou, N and Nei, M},
    title = "{The neighbor-joining method: a new method for reconstructing phylogenetic trees.}",
    journal = {Molecular Biology and Evolution},
    volume = {4},
    number = {4},
    pages = {406-425},
    year = {1987},
    month = {07},
    issn = {0737-4038},
    doi = {10.1093/oxfordjournals.molbev.a040454},
    % url = {}
    % eprint = {http://oup.prod.sis.lan/mbe/article-pdf/4/4/406/11167444/7sait.pdf},

@online{dash,
  author = {Plotly},
  title = {Dash web-app framework},
  year = 2019,
  url = {https://dash.plot.ly/},
  urldate = {2019-09-25}
}

@article{biopython,
  title={Biopython: freely available Python tools for computational molecular biology and bioinformatics},
  author={Cock, Peter JA and Antao, Tiago and Chang, Jeffrey T and Chapman, Brad A and Cox, Cymon J and Dalke, Andrew and Friedberg, Iddo and Hamelryck, Thomas and Kauff, Frank and Wilczynski, Bartek and others},
  journal={Bioinformatics},
  volume={25},
  number={11},
  pages={1422--1423},
  year={2009},
  publisher={Oxford University Press}
}

@article{tmalign,
  title={{TM}-align: a protein structure alignment algorithm based on the {TM-score}},
  author={Zhang, Yang and Skolnick, Jeffrey},
  journal={Nucleic Acids Research},
  volume={33},
  number={7},
  pages={2302--2309},
  year={2005},
  publisher={Oxford University Press}
}

@article{pfam,
  title={The {Pfam} protein families database},
  author={Bateman, Alex and Coin, Lachlan and Durbin, Richard and Finn, Robert D and Hollich, Volker and Griffiths-Jones, Sam and Khanna, Ajay and Marshall, Mhairi and Moxon, Simon and Sonnhammer, Erik LL and others},
  journal={Nucleic Acids Research},
  volume={32},
  number={suppl\_1},
  pages={D138--D141},
  year={2004},
  publisher={Oxford University Press}
}

@article{pdb,
  title={{Protein Data Bank (PDB)}: database of three-dimensional structural information of biological macromolecules},
  author={Sussman, Joel L and Lin, Dawei and Jiang, Jiansheng and Manning, Nancy O and Prilusky, Jaime and Ritter, Otto and Abola, Enrique E},
  journal={Acta Crystallographica Section D: Biological Crystallography},
  volume={54},
  number={6},
  pages={1078--1084},
  year={1998},
  publisher={International Union of Crystallography}
}

@article{hmm,
  title={Hidden markov models},
  author={Eddy, Sean R},
  journal={Current Opinion in Structural Biology},
  volume={6},
  number={3},
  pages={361--365},
  year={1996},
  publisher={Elsevier}
}
@article{mustang,
  title={{MUSTANG}: a multiple structural alignment algorithm},
  author={Konagurthu, Arun S and Whisstock, James C and Stuckey, Peter J and Lesk, Arthur M},
  journal={Proteins: Structure, Function, and Bioinformatics},
  volume={64},
  number={3},
  pages={559--574},
  year={2006},
  publisher={Wiley Online Library}
}

@inproceedings{multiprot,
  title={{MultiProt}—a multiple protein structural alignment algorithm},
  author={Shatsky, Maxim and Nussinov, Ruth and Wolfson, Haim J},
  booktitle={Guigó R., Gusfield D. (eds) Algorithms in Bioinformatics. WABI 2002. International Workshop on Algorithms in Bioinformatics},
  pages={235--250},
  year={2002},
  organization={Springer},
  volume={2452}
}


@article{scikit-learn,
 title={Scikit-learn: Machine Learning in {P}ython},
 author={Pedregosa, F. and Varoquaux, G. and Gramfort, A. and Michel, V.
         and Thirion, B. and Grisel, O. and Blondel, M. and Prettenhofer, P.
         and Weiss, R. and Dubourg, V. and Vanderplas, J. and Passos, A. and
         Cournapeau, D. and Brucher, M. and Perrot, M. and Duchesnay, E.},
 journal={Journal of Machine Learning Research},
 volume={12},
 pages={2825--2830},
 year={2011}
}

@article{cdk-paper,
  title={Classifying kinase conformations using a machine learning approach},
  author={McSkimming, Daniel Ian and Rasheed, Khaled and Kannan, Natarajan},
  journal={BMC Bioinformatics},
  volume={18},
  number={1},
  pages={86},
  year={2017},
  publisher={BioMed Central}
}

@article{filatov2018lzw,
  title={{LZW}-Kernel: fast kernel utilizing variable length code blocks from {LZW} compressors for protein sequence classification},
  author={Filatov, Gleb and Bauwens, Bruno and Kert{\'e}sz-Farkas, Attila},
  journal={Bioinformatics},
  volume={34},
  number={19},
  pages={3281--3288},
  year={2018},
  publisher={Oxford University Press}
}

@unpublished{pymol,
	Annote = {PyMOL: The PyMOL Molecular Graphics System, Version 1.8, Schr{\"o}dinger, LLC.},
	Author = {{Schr\"odinger, LLC}},
	Date-Added = {2010-08-19 17:29:55 -0400},
	Date-Modified = {2015-12-22 18:04:08 -0400},
	Month = {November},
	Title = {The {PyMOL} Molecular Graphics System, Version~1.8},
	Year = {2015}}
