# Supplementary material for: Caretta – A multiple protein structure alignment and feature extraction suite
Source: Comput Struct Biotechnol J. 2020 Apr 6;18:981–92. doi: 10.1016/j.csbj.2020.03.011 (PMC7186369; doi:10.1016/j.csbj.2020.03.011)
Supplement: Supplementary file 1 [file mmc1.zip › doc/makefile]

# $Id: makefile 162 2019-01-14 09:36:11Z rishi $

file=elsdoc


all: pdf out 
	make pdf
	make pdf

out:
	if  [ -f $(file).out ] ; then cp $(file).out tmp.out; fi ;
	sed 's/BOOKMARK/dtxmark/g;' tmp.out > x.out; mv x.out tmp.out ;

pdf:
	pdflatex $(file).tex

index:
	makeindex -s gind.ist -o $(file).ind $(file).idx 

changes:
	makeindex -s gglo.ist -o $(file).gls $(file).glo

xview:
#	xpdf -z 200 $(file).pdf &>/dev/null
	open -a 'Skim.app' $(file).pdf 

view:
	open -a 'Adobe Reader.app' $(file).pdf

ins:
	latex $(file).ins 

diff:
	diff $(file).sty ../$(file).sty |less

copy:
	cp $(file).sty ../
